# Supplementary material for: The Conserved G-Protein Coupled Receptor FSHR-1 Regulates Protective Host Responses to Infection and Oxidative Stress
Source: PLoS One. 2015 Sep 11;10(9):e0137403. doi: 10.1371/journal.pone.0137403 (PMC4567296; doi:10.1371/journal.pone.0137403)
Supplement: S1 Table — The ratio of gene expression was calculated as the expression in wild-type N2 worms / fshr-1(ok778) mutant worms grown on E. coli OP50. The genes shown have at least 2-fold higher expression in wild-type worms than in mutants, with P<0.05 in a two-sample T-test. (XLSX) [file pone.0137403.s004.xlsx]

## Sheet: Sheet1
Gene	Ratio of Expression	P-value
F57F4.4	64.5614	0.000199364
lys-6	8.9832	0.0388311
Y105C5B.15	8.73704	0.000446531
lys-5	7.74622	0.023418
scl-2	7.71717	0.0388698
irld-29	7.14033	0.00772141
pud-2.1	6.13233	0.00449231
thn-1	5.19461	0.0108344
acdh-2	4.57215	0.0352802
haf-6	4.4411	0.00129511
Y40H7A.10	3.86149	0.00303234
ech-4	3.70413	0.000190004
lys-7	3.64652	0.0449016
pho-11	3.38362	0.00259846
C09B8.4	3.36865	0.0322035
nuc-1	2.88218	0.000163791
fshr-1	2.87855	0.00115745
ttr-44	2.69768	0.0471748
F45D3.4	2.68264	0.00303178
asp-14	2.66779	0.0172347
Y32F6B.1	2.64453	0.00181311
C32C11.4	2.47905	0.022387
dhs-14	2.44299	0.00278123
F55G11.4	2.441	0.0192426
C10C5.4	2.32636	0.000913152
ugt-53	2.22472	0.00137339
cpz-1	2.17143	0.00132525
dod-23	2.15958	0.010582
pes-2.2	2.07653	0.00651685
C04G6.5	2.07606	0.0375115
cpr-1	2.07035	0.0418934
hmit-1.3	2.01622	0.00776676
asah-1	2.00771	0.0193468
