# Supplementary material for: The Conserved G-Protein Coupled Receptor FSHR-1 Regulates Protective Host Responses to Infection and Oxidative Stress
Source: PLoS One. 2015 Sep 11;10(9):e0137403. doi: 10.1371/journal.pone.0137403 (PMC4567296; doi:10.1371/journal.pone.0137403)
Supplement: S2 Table — The ratio of gene expression was calculated as the expression in wild-type N2 worms / fshr-1(ok778) mutant worms grown on E. coli OP50 until the young adult stage and then transferred to P. aeruginosa PA14 for 4 hours. The genes shown have at least 2-fold higher expression in wild-type worms than in mutants, with P<0.05 in a two-sample T-test. (XLSX) [file pone.0137403.s005.xlsx]

## Sheet: Sheet1
Gene	Ratio of Expression	P-value
F57F4.4	80.6168	7.60717e-05
T24B8.5	25.0871	0.0116872
pud-3	7.08769	0.0145209
pud-4	6.16156	0.0043012
gst-38	4.63588	0.00474651
K09C4.1	4.56386	0.0181663
haf-6	4.45642	0.00184972
F35E12.5	4.32899	0.0174818
K08D8.5	4.31371	0.00519573
ZK896.5	4.218	0.00147279
T01D3.6	4.20601	0.000940433
C04G6.5	4.18557	7.06147e-06
clec-47	4.15129	0.0139423
F55G11.4	4.07867	0.00937305
fshr-1	3.87879	2.77642e-05
Y105C5B.15	3.79845	0.0134448
Y40H7A.10	3.78866	0.0236773
C14C6.5	3.63129	1.11386e-05
oac-6	3.59202	0.000100258
clec-4	3.48525	0.00738204
ptps-1	3.39051	0.0046727
comt-2	3.30155	0.0167763
F55G11.2	3.26727	0.00337725
ech-4	3.18653	0.00125306
Y32F6A.4	3.12152	0.000190743
gst-10	2.97146	0.000244188
dod-17	2.87455	0.00274742
clec-66	2.78282	0.00241803
scl-2	2.74159	0.0129575
F35E12.6	2.72824	0.00206329
dct-17	2.63943	0.00944405
F55G11.6	2.63291	0.000670997
pud-2.1	2.57611	9.86273e-05
irld-29	2.5493	0.00155613
C40H1.7	2.47178	0.0333912
M02H5.8	2.44509	0.0126926
T16G12.1	2.4449	0.00736771
F55G11.3	2.3845	1.36408e-05
T19D12.3	2.37964	0.0345766
F44E2.6	2.34804	0.0420046
oac-31	2.29369	0.0284669
vit-1	2.28546	0.01218
Y75B8A.28	2.25961	0.00439778
F20D6.11	2.25468	0.00113089
C17H12.6	2.2514	0.047232
F01D5.1	2.24975	0.00614779
C32H11.3	2.24328	0.00219277
nhr-62	2.24281	0.0100439
Y57G11B.5	2.18145	0.0101333
T05E7.1	2.17483	6.72411e-05
haf-2	2.14215	0.0147993
aagr-1	2.1315	0.000684663
clec-205	2.11498	0.00158981
vit-5	2.10043	0.0106703
C50F4.1	2.09417	0.0215981
asah-1	2.00033	0.00908012
